# Supplementary material for: Natural Occurrence of Regulated and Emerging Mycotoxins in Wheat Grains and Assessment of the Risks from Dietary Mycotoxins Exposure in China
Source: Toxins (Basel). 2023 Jun 9;15(6):389. doi: 10.3390/toxins15060389 (PMC10300805; doi:10.3390/toxins15060389)
Supplement: Supplementary file 1 [file toxins-15-00389-s001.zip]

Archive with 1 entries (1 files):
- toxins-2408747-supplementary.pdf
